# Supplementary material for: Neurosteroids are reduced in diabetic neuropathy and may be associated with the development of neuropathic pain
Source: F1000Res. 2016 Aug 5;5:1923. [Version 1] doi: 10.12688/f1000research.9034.1 (PMC5345788; doi:10.12688/f1000research.9034.1)
Supplement: Supplementary file 1 [file f1000research-5-9720-s0000.tgz]

Archive with 1 entries (1 files):
- 4d35a57f-65e6-4c88-939f-67e57d9a52a4.docx
