# Supplementary material for: Neurosteroids are reduced in diabetic neuropathy and may be associated with the development of neuropathic pain
Source: F1000Res. 2016 Aug 5;5:1923. [Version 1] doi: 10.12688/f1000research.9034.1 (PMC5345788; doi:10.12688/f1000research.9034.1)
Supplement: Supplementary file 2 [file f1000research-5-9720-s0001.tgz]

Archive with 1 entries (1 files):
- f446b999-579c-472d-a614-fc04bdcf0009.doc
